# Supplementary material for: RNAi-Mediated Knockdown of Cottontail Rabbit Papillomavirus Oncogenes Using Low-Toxicity Lipopolyplexes as a Paradigm to Treat Papillomavirus-Associated Cancers
Source: Pharmaceutics. 2023 Sep 25;15(10):2379. doi: 10.3390/pharmaceutics15102379 (PMC10610439; doi:10.3390/pharmaceutics15102379)
Supplement: Supplementary file 1 [file pharmaceutics-15-02379-s001.zip]

Archive with 1 entries (1 files):
- pharmaceutics-2545136-supplementary.pdf
